# Supplementary material for: People with more extreme attitudes towards science have self-confidence in their understanding of science, even if this is not justified
Source: PLoS Biol. 2023 Jan 24;21(1):e3001915. doi: 10.1371/journal.pbio.3001915 (PMC10045565; doi:10.1371/journal.pbio.3001915)
Supplement: S1 Table — All scripts and data are available at doi: 10.5281/zenodo.7289133. (XLSX) [file pbio.3001915.s006.xlsx]

## Sheet: Sheet1
Correletion between Trust score and each of the twelve questions
Question	rho	P
1	0.0405048	0.0657942
2	0.0151657	0.491062
3	0.0873929	7.02097e-05
4	0.201352	2.53794e-20
5	0.140521	1.43588e-10
6	0.0813897	0.000214295
7	0.0974184	9.26253e-06
8	0.137583	3.45982e-10
9	0.0816379	0.000204927
10	0.0880644	6.16937e-05
11	0.122225	2.54209e-08
12	0.035105	0.110848
mean=	0.0940299	0.0556887
Correletion between Hype score and each of the twelve questions
Question	rho	P
1	0.069433	0.00159768
2	0.0127677	0.562099
3	0.131322	2.11845e-09
4	0.194735	4.3663e-19
5	0.180009	1.71551e-16
6	0.098495	7.36198e-06
7	0.135509	6.36407e-10
8	0.203475	9.9717e-21
9	0.120301	4.20428e-08
10	0.138198	2.88255e-10
11	0.165388	3.98833e-14
12	0.0739941	0.000767603
mean=	0.126969	0.0470393
Correletion between GM score and each of the twelve questions
Question	rho	P
1	0.0269174	0.221567
2	0.0232717	0.290618
3	0.0519322	0.0182991
4	0.106231	1.31829e-06
5	0.0257737	0.241834
6	0.030326	0.168441
7	0.08164	0.00020485
8	0.0470381	0.0326072
9	0.0884758	5.69691e-05
10	0.0726344	0.000959169
11	0.0535031	0.0150579
12	0.0887019	5.45198e-05
mean=	0.0580371	0.082475
